# Supplementary material for: Stability of Fly Maggot Peptides and Its Alleviating Effect on Lipopolysaccharide Combined with Hemocoagulase Oxidative Stress in Arbor Acres Chicks
Source: Vet Sci. 2024 Oct 1;11(10):470. doi: 10.3390/vetsci11100470 (PMC11511490; doi:10.3390/vetsci11100470)
Supplement: Supplementary file 1 [file vetsci-11-00470-s001.zip]

Archive with 1 entries (1 files):
- vetsci-3210358-supplementary.pdf
